# Supplementary material for: RAFT Emulsion Polymerization of Styrene Using a Poly((N,N-dimethyl acrylamide)-co-(N-isopropyl acrylamide)) mCTA: Synthesis and Thermosensitivity
Source: Polymers (Basel). 2021 Dec 24;14(1):62. doi: 10.3390/polym14010062 (PMC8747436; doi:10.3390/polym14010062)
Supplement: Supplementary file 1 [file polymers-14-00062-s001.zip]

Archive with 1 entries (1 files):
- polymers-1523606-supplementary.pdf
